# Supplementary material for: Elucidating the Structure–Nonlinear Optical Property Relationship of Ethynyl Extended Benzanthrone Chromophores
Source: Molecules. 2026 Apr 28;31(9):1467. doi: 10.3390/molecules31091467 (PMC13164745; doi:10.3390/molecules31091467)
Supplement: Supplementary file 1 [file molecules-31-01467-s001.zip]

Archive with 1 entries (1 files):
- molecules-4246097-supplementary.pdf
